# Supplementary material for: Chemical inhibition of a CBASS anti-bacteriophage defense
Source: iScience. 2026 Jun 1;29(6):116174. doi: 10.1016/j.isci.2026.116174 (PMC13253105; doi:10.1016/j.isci.2026.116174)
Supplement: Data S1. Plasmid map files, related to STAR Methods [file mmc2.zip]

Archive with 4 entries (4 files):
- pACYCDuet-1-PsCap5-CdnG.gbk
- __MACOSX/._pACYCDuet-1-PsCap5-CdnG.gbk
- pACYCDuet-1-AsCap5-CdnG.gbk
- __MACOSX/._pACYCDuet-1-AsCap5-CdnG.gbk
