# Supplementary material for: Chemical inhibition of a CBASS anti-bacteriophage defense
Source: iScience. 2026 Jun 1;29(6):116174. doi: 10.1016/j.isci.2026.116174 (PMC13253105; doi:10.1016/j.isci.2026.116174)
Supplement: Data S1. Plasmid map files, related to STAR Methods [file mmc2.zip › pACYCDuet-1-PsCap5-CdnG.gbk]

LOCUS       plasmid                 6097 bp    DNA     circular SYN 29-OCT-2024
DEFINITION  .
ACCESSION   .
VERSION     .
KEYWORDS    .
SOURCE      .
  ORGANISM  .
            .
COMMENT     Annotated with pLannotate v1.2.0
FEATURES             Location/Qualifiers
     rep_origin      complement(2794..3339)
                     /note="pLannotate"
                     /label="p15A ori"
                     /database="snapgene"
                     /identity="100.0"
                     /match_length="100.0"
                     /fragment="False"
                     /other="rep_origin"
     CDS             complement(3564..4646)
                     /note="pLannotate"
                     /label="lacI"
                     /database="snapgene"
                     /identity="99.8"
                     /match_length="100.0"
                     /fragment="False"
                     /other="CDS"
     promoter        complement(2166..2268)
                     /note="pLannotate"
                     /label="cat promoter"
                     /database="snapgene"
                     /identity="100.0"
                     /match_length="100.0"
                     /fragment="False"
                     /other="promoter"
     promoter        complement(4647..4724)
                     /note="pLannotate"
                     /label="lacI promoter"
                     /database="snapgene"
                     /identity="100.0"
                     /match_length="100.0"
                     /fragment="False"
                     /other="promoter"
     CDS             complement(1505..2158)
                     /note="pLannotate"
                     /label="CmR"
                     /database="snapgene"
                     /identity="99.7"
                     /match_length="99.1"
                     /fragment="False"
                     /other="CDS"
     terminator      1237..1284
                     /note="pLannotate"
                     /label="T7 terminator"
                     /database="snapgene"
                     /identity="100.0"
                     /match_length="100.0"
                     /fragment="False"
                     /other="terminator"
     protein_bind    4789..4813
                     /note="pLannotate"
                     /label="lac operator"
                     /database="snapgene"
                     /identity="100.0"
                     /match_length="100.0"
                     /fragment="False"
                     /other="protein_bind"
     promoter        4770..4788
                     /note="pLannotate"
                     /label="T7 promoter"
                     /database="snapgene"
                     /identity="100.0"
                     /match_length="100.0"
                     /fragment="False"
                     /other="promoter"
     mobile_element  2389..2532
                     /note="pLannotate"
                     /label="IS1 (fragment)"
                     /database="snapgene"
                     /identity="100.0"
                     /match_length="18.8"
                     /fragment="True"
                     /other="mobile_element"
     RBS             4828..4850
                     /note="pLannotate"
                     /label="RBS"
                     /database="snapgene"
                     /identity="95.7"
                     /match_length="100.0"
                     /fragment="False"
                     /other="RBS"
     protein_bind    complement(3530..3551)
                     /note="pLannotate"
                     /label="CAP binding site"
                     /database="snapgene"
                     /identity="95.5"
                     /match_length="100.0"
                     /fragment="False"
                     /other="protein_bind"
     rep_origin      complement(2651..2706)
                     /note="pLannotate"
                     /label="RSF ori (fragment)"
                     /database="snapgene"
                     /identity="100.0"
                     /match_length="7.5"
                     /fragment="True"
                     /other="rep_origin"
     CDS             complement(3451..3515)
                     /note="pLannotate"
                     /label="TcR (fragment)"
                     /database="snapgene"
                     /identity="100.0"
                     /match_length="5.5"
                     /fragment="True"
                     /other="CDS"
     CDS             1212..1229
                     /note="pLannotate"
                     /label="SET1 (fragment)"
                     /database="snapgene"
                     /identity="100.0"
                     /match_length="14.3"
                     /fragment="True"
                     /other="CDS"
     CDS             complement(4732..4767)
                     /note="pLannotate"
                     /label="TcR (fragment)"
                     /database="snapgene"
                     /identity="100.0"
                     /match_length="3.0"
                     /fragment="True"
                     /other="CDS"
ORIGIN
        1 ctgctgcgtg cagcacgtga aattagcctg agtgaagcac agtatgaaaa aattaatgac
       61 cgctatagcc agctggaaaa aattctgagc gccagtgata atccgctgct ggcagaagca
      121 catatttttg tgcagggcag tatgcgtctg aaaaccacca ttaagccgat tccgggtgca
      181 ccggcagatc tggataccat tgatgcagat gccattattt ggctgccgca tgcccagggt
      241 gccggtgcaa aagaagttct ggaagcaatt gaacagcgct ttcgcgaagg cagtcgtgtg
      301 caggaagaag ttaaacagct gcgtcgcggt attcgtattg tttatgccga tgaaaatccg
      361 ggttttcata ttgatgtgac cccggcacgc gccattaatg gtaatggcga agcaaatggt
      421 gaaggtaaac tggaagtgcc ggatcgtgtg accggctgga aagcaagcag cccgattccg
      481 tatagtaatt ggctgcaggt tgcaagcgca caggaaatta gcttagaaag tctggttgtg
      541 gccaaaagtc agcgtatgct ggatgcagca acccaggatc cgctgccgca ttatcaggat
      601 tatattgatc aggatccgtt acgcgccacc attaagctgc tgaaacgtca tcgtgatgaa
      661 tgggccatta agacccgcag cgcagatacc cgcccgatta gtgccgttat taccaccctg
      721 gcaacccatg cctatctgga tgttgttaaa gaaagtcaga gtaaaccgct ggccccgctg
      781 gatgcaattc tggaaattgt gcgtcgtatg ccgcagcata ttgcacatcg cggtagcgat
      841 tgctatgtgt gtaatccggc agataatggc gaaaattttg cagaaaaatg gaatcgtccg
      901 ggcgaaggcc agggctatcg tcaggccttt gccaaatggc atgcagatgc cagtgccagt
      961 gttagcctgg gtctggaaag ctttgaaagt aatgatagtt ttgccgaagc agttaaaaag
     1021 aattttggta ttgccccggc attcattacc gcagtgaata atgaaattcc ggccaattgg
     1081 accatgccgg gccgtccgga tggtaccacc cgcaatagtg caagtatggg tagcctgttt
     1141 ggcggcgcaa gtggtggtgg taccagtcag agcagcgtga aaccggtggg ccgtctgggc
     1201 taattaacct aggctgctgc caccgctgag caataactag cataacccct tggggcctct
     1261 aaacgggtct tgaggggttt tttgctgaaa cctcaggcat ttgagaagca cacggtcaca
     1321 ctgcttccgg tagtcaataa accggtaaac cagcaataga cataagcggc tatttaacga
     1381 ccctgccctg aaccgacgac cgggtcgaat ttgctttcga atttctgcca ttcatccgct
     1441 tattatcact tattcaggcg tagcaaccag gcgtttaagg gcaccaataa ctgccttaaa
     1501 aaaattacgc cccgccctgc cactcatcgc agtactgttg taattcatta agcattctgc
     1561 cgacatggaa gccatcacaa acggcatgat gaacctgaat cgccagcggc atcagcacct
     1621 tgtcgccttg cgtataatat ttgcccatag tgaaaacggg ggcgaagaag ttgtccatat
     1681 tggccacgtt taaatcaaaa ctggtgaaac tcacccaggg attggctgag acgaaaaaca
     1741 tattctcaat aaacccttta gggaaatagg ccaggttttc accgtaacac gccacatctt
     1801 gcgaatatat gtgtagaaac tgccggaaat cgtcgtggta ttcactccag agcgatgaaa
     1861 acgtttcagt ttgctcatgg aaaacggtgt aacaagggtg aacactatcc catatcacca
     1921 gctcaccgtc tttcattgcc atacggaact ccggatgagc attcatcagg cgggcaagaa
     1981 tgtgaataaa ggccggataa aacttgtgct tatttttctt tacggtcttt aaaaaggccg
     2041 taatatccag ctgaacggtc tggttatagg tacattgagc aactgactga aatgcctcaa
     2101 aatgttcttt acgatgccat tgggatatat caacggtggt atatccagtg attttttttc
     2161 tccattttag cttccttagc tcctgaaaat ctcgataact caaaaaatac gcccggtagt
     2221 gatcttattt cattatggtg aaagttggaa cctcttacgt gccgatcaac gtctcatttt
     2281 cgccaaaagt tggcccaggg cttcccggta tcaacaggga caccaggatt tatttattct
     2341 gcgaagtgat cttccgtcac aggtatttat tcggcgcaaa gtgcgtcggg tgatgctgcc
     2401 aacttactga tttagtgtat gatggtgttt ttgaggtgct ccagtggctt ctgtttctat
     2461 cagctgtccc tcctgttcag ctactgacgg ggtggtgcgt aacggcaaaa gcaccgccgg
     2521 acatcagcgc tagcggagtg tatactggct tactatgttg gcactgatga gggtgtcagt
     2581 gaagtgcttc atgtggcagg agaaaaaagg ctgcaccggt gcgtcagcag aatatgtgat
     2641 acaggatata ttccgcttcc tcgctcactg actcgctacg ctcggtcgtt cgactgcggc
     2701 gagcggaaat ggcttacgaa cggggcggag atttcctgga agatgccagg aagatactta
     2761 acagggaagt gagagggccg cggcaaagcc gtttttccat aggctccgcc cccctgacaa
     2821 gcatcacgaa atctgacgct caaatcagtg gtggcgaaac ccgacaggac tataaagata
     2881 ccaggcgttt ccccctggcg gctccctcgt gcgctctcct gttcctgcct ttcggtttac
     2941 cggtgtcatt ccgctgttat ggccgcgttt gtctcattcc acgcctgaca ctcagttccg
     3001 ggtaggcagt tcgctccaag ctggactgta tgcacgaacc ccccgttcag tccgaccgct
     3061 gcgccttatc cggtaactat cgtcttgagt ccaacccgga aagacatgca aaagcaccac
     3121 tggcagcagc cactggtaat tgatttagag gagttagtct tgaagtcatg cgccggttaa
     3181 ggctaaactg aaaggacaag ttttggtgac tgcgctcctc caagccagtt acctcggttc
     3241 aaagagttgg tagctcagag aaccttcgaa aaaccgccct gcaaggcggt tttttcgttt
     3301 tcagagcaag agattacgcg cagaccaaaa cgatctcaag aagatcatct tattaatcag
     3361 ataaaatatt tctagatttc agtgcaattt atctcttcaa atgtagcacc tgaagtcagc
     3421 cccatacgat ataagttgta attctcatgt tagtcatgcc ccgcgcccac cggaaggagc
     3481 tgactgggtt gaaggctctc aagggcatcg gtcgagatcc cggtgcctaa tgagtgagct
     3541 aacttacatt aattgcgttg cgctcactgc ccgctttcca gtcgggaaac ctgtcgtgcc
     3601 agctgcatta atgaatcggc caacgcgcgg ggagaggcgg tttgcgtatt gggcgccagg
     3661 gtggtttttc ttttcaccag tgagacgggc aacagctgat tgcccttcac cgcctggccc
     3721 tgagagagtt gcagcaagcg gtccacgctg gtttgcccca gcaggcgaaa atcctgtttg
     3781 atggtggtta acggcgggat ataacatgag ctgtcttcgg tatcgtcgta tcccactacc
     3841 gagatgtccg caccaacgcg cagcccggac tcggtaatgg cgcgcattgc gcccagcgcc
     3901 atctgatcgt tggcaaccag catcgcagtg ggaacgatgc cctcattcag catttgcatg
     3961 gtttgttgaa aaccggacat ggcactccag tcgccttccc gttccgctat cggctgaatt
     4021 tgattgcgag tgagatattt atgccagcca gccagacgca gacgcgccga gacagaactt
     4081 aatgggcccg ctaacagcgc gatttgctgg tgacccaatg cgaccagatg ctccacgccc
     4141 agtcgcgtac cgtcttcatg ggagaaaata atactgttga tgggtgtctg gtcagagaca
     4201 tcaagaaata acgccggaac attagtgcag gcagcttcca cagcaatggc atcctggtca
     4261 tccagcggat agttaatgat cagcccactg acgcgttgcg cgagaagatt gtgcaccgcc
     4321 gctttacagg cttcgacgcc gcttcgttct accatcgaca ccaccacgct ggcacccagt
     4381 tgatcggcgc gagatttaat cgccgcgaca atttgcgacg gcgcgtgcag ggccagactg
     4441 gaggtggcaa cgccaatcag caacgactgt ttgcccgcca gttgttgtgc cacgcggttg
     4501 ggaatgtaat tcagctccgc catcgccgct tccacttttt cccgcgtttt cgcagaaacg
     4561 tggctggcct ggttcaccac gcgggaaacg gtctgataag agacaccggc atactctgcg
     4621 acatcgtata acgttactgg tttcacattc accaccctga attgactctc ttccgggcgc
     4681 tatcatgcca taccgcgaaa ggttttgcgc cattcgatgg tgtccgggat ctcgacgctc
     4741 tcccttatgc gactcctgca ttaggaaatt aatacgactc actatagggg aattgtgagc
     4801 ggataacaat tcccctgtag aaataatttt gtttaacttt aataaggaga tataccatgg
     4861 atgtgtttcg tggcagtgtt gaaatggccg aaaaagaaga tgccaaaccg gcaagtggtc
     4921 gttttaatac caatgatgaa accaaacgta tcgtgtggac ccagaccgca ggtcattgtg
     4981 aactgtgtgg caccgatctg acctttgatt atcgtgccgg caaaccgatg aaatggggtg
     5041 aagtggccca tattctgccg gccagtccga aaggtccgcg tggccgtgca gatcatgatg
     5101 cagaagcaca taccaatgat accgccaatc tgatgctgct gtgcccgggc tgtcatgata
     5161 aaattgatcg cgatgccgat ggctatccgg aaaatgatct gagtggtctg catcaggcat
     5221 atctggaacg cattcgtctg gcagccacca ccccggatgg tggccgtgca attccgctga
     5281 ttgttcagag ccagcatttt cagaccatta atgatattcc ggtgcgcgat ctgctgaccg
     5341 caatgagcgc agaaggcctg accgcctttg atcagggtat taagattgcc tttgccgcac
     5401 cgggcccgcg cggtcgtgat accacatatt ggcagaatgt taaagatagc gttcagtatg
     5461 aactggaaca gcagctgaaa cgccgtggtg gtacctatgg tgacagtccg gccctggccg
     5521 ttgtgggtct ggccgatatt ccggccctga tgatgctggg ccagagcatt ggtgaccgca
     5581 gtaaacgtct gatttttagc tttcatcgcg aacatctgct gcgttggccg gatcagagcg
     5641 ccgaaccgcc gagctttctg tttaccccgc cgccgaatgg tgacggcccg ttagccctgg
     5701 ttctgagcat tagcgcacag gtgccggtgc gcgacgtgac cgatgccctg cctggcgctc
     5761 gcattgccga actgagtatt ccggaaccga gttatgcaat ggttcagaat cgccgtgtga
     5821 ttcatgcctt tcgcgatgca ctgcagattc gtctgagcca gctggaagcc ctgaccccgg
     5881 atccgattca tgtttttgca gccattccgg cagccctggc cattgaattt ggcgccctgc
     5941 tgaccaccca gcatcagcat acctatctga tttttgatcg tgataaagaa aaccaggatc
     6001 gctttaccca gaccctgcag ctgggcccgg ttgcccagga agcaatgtaa tgctgctgag
     6061 taatgaacag accaaacgca gcagctggga atatttt
//
