# Supplementary material for: Chemical inhibition of a CBASS anti-bacteriophage defense
Source: iScience. 2026 Jun 1;29(6):116174. doi: 10.1016/j.isci.2026.116174 (PMC13253105; doi:10.1016/j.isci.2026.116174)
Supplement: Data S1. Plasmid map files, related to STAR Methods [file mmc2.zip › pACYCDuet-1-AsCap5-CdnG.gbk]

LOCUS       plasmid                 5645 bp    DNA     circular SYN 29-OCT-2024
DEFINITION  .
ACCESSION   .
VERSION     .
KEYWORDS    .
SOURCE      .
  ORGANISM  .
            .
COMMENT     Annotated with pLannotate v1.2.0
FEATURES             Location/Qualifiers
     rep_origin      2642..3187
                     /note="pLannotate"
                     /label="p15A ori"
                     /database="snapgene"
                     /identity="100.0"
                     /match_length="100.0"
                     /fragment="False"
                     /other="rep_origin"
     CDS             3816..4472
                     /note="pLannotate"
                     /label="cat"
                     /database="swissprot"
                     /identity="100.0"
                     /match_length="100.0"
                     /fragment="False"
                     /other="CDS"
     CDS             1335..2417
                     /note="pLannotate"
                     /label="lacI"
                     /database="snapgene"
                     /identity="99.8"
                     /match_length="100.0"
                     /fragment="False"
                     /other="CDS"
     promoter        3713..3815
                     /note="pLannotate"
                     /label="cat promoter"
                     /database="snapgene"
                     /identity="100.0"
                     /match_length="100.0"
                     /fragment="False"
                     /other="promoter"
     promoter        1257..1334
                     /note="pLannotate"
                     /label="lacI promoter"
                     /database="snapgene"
                     /identity="100.0"
                     /match_length="100.0"
                     /fragment="False"
                     /other="promoter"
     terminator      complement(4696..4743)
                     /note="pLannotate"
                     /label="T7 terminator"
                     /database="snapgene"
                     /identity="100.0"
                     /match_length="100.0"
                     /fragment="False"
                     /other="terminator"
     protein_bind    complement(1168..1192)
                     /note="pLannotate"
                     /label="lac operator"
                     /database="snapgene"
                     /identity="100.0"
                     /match_length="100.0"
                     /fragment="False"
                     /other="protein_bind"
     promoter        complement(1193..1211)
                     /note="pLannotate"
                     /label="T7 promoter"
                     /database="snapgene"
                     /identity="100.0"
                     /match_length="100.0"
                     /fragment="False"
                     /other="promoter"
     mobile_element  complement(3449..3592)
                     /note="pLannotate"
                     /label="IS1 (fragment)"
                     /database="snapgene"
                     /identity="100.0"
                     /match_length="18.8"
                     /fragment="True"
                     /other="mobile_element"
     RBS             complement(1131..1153)
                     /note="pLannotate"
                     /label="RBS"
                     /database="snapgene"
                     /identity="95.7"
                     /match_length="100.0"
                     /fragment="False"
                     /other="RBS"
     protein_bind    2430..2451
                     /note="pLannotate"
                     /label="CAP binding site"
                     /database="snapgene"
                     /identity="95.5"
                     /match_length="100.0"
                     /fragment="False"
                     /other="protein_bind"
     rep_origin      3275..3330
                     /note="pLannotate"
                     /label="RSF ori (fragment)"
                     /database="snapgene"
                     /identity="100.0"
                     /match_length="7.5"
                     /fragment="True"
                     /other="rep_origin"
     CDS             2466..2530
                     /note="pLannotate"
                     /label="TcR (fragment)"
                     /database="snapgene"
                     /identity="100.0"
                     /match_length="5.5"
                     /fragment="True"
                     /other="CDS"
     CDS             complement(4751..4768)
                     /note="pLannotate"
                     /label="SET1 (fragment)"
                     /database="snapgene"
                     /identity="100.0"
                     /match_length="14.3"
                     /fragment="True"
                     /other="CDS"
     CDS             1214..1249
                     /note="pLannotate"
                     /label="TcR (fragment)"
                     /database="snapgene"
                     /identity="100.0"
                     /match_length="3.0"
                     /fragment="True"
                     /other="CDS"
ORIGIN
        1 gacgatcgcc aatggctttt ttcacatctg ccggcggggt gaatttggtg gcgcctttca
       61 gcagactaat cagatcaaca tcatgttcat tgccctgcag cggtttaacc attgtaccgg
      121 tactggcact accctgcgga tagatcaggg tgcaggtcag caccggatga tcgctggttg
      181 ccagccagtc accaactgct tcatagcttt ctttggcgcg tttttcctgg gttgcactcg
      241 gttccagctg ctggcaatag gtttcaacca gtgaaaatgc tgctgctttg cgaatacggg
      301 catcctgaat ctgacgtgca aaatggcgat catccataga tcggttcttc ggttttcgga
      361 atactaacac cgcccaggct atgacgatgg aaaaagccac cggcggtacg attttcatca
      421 tagatatgca gcggcagatc tgctttcggc atccaaatgc gacccagttc aatggcggtg
      481 ctaaccggca tggccggaaa aatatgcaga tcggtggcat ccggatgggc tgccttaatt
      541 gcatcaaaca ggcgacggca ggtactacga aaggtctgca ggtcaccttc gctatgcaga
      601 atatcattat gggcaccttc tgcactcagg ctccaaatgg tggtatcttc acccagacag
      661 cgggtaatgc gttcatcaac aatggtggcg ctaatgccaa ttttcagggc aatggtacga
      721 ccatgaccgg tgcgatcggt tttataaaca accggcgggc gttcattacg ccaatcccag
      781 cctttcggtt cgcgatgcag ctgatgaaca cgcactttac gcagatcact cagcaggcga
      841 cccagatgaa tcagcagcgg ctgcggtgcc aggccaaaaa cactcagatg atcaatatga
      901 ccatcggcca gcagcggacg cactttgcgt tcaaactggc gattcagatt ttcaatctga
      961 aactgccaat actgtgcttc attatctgca tattcgctac gggcaacatc cagtgcaatc
     1021 ggatggcgat ctttcggata atatgccggc agcactgcgc tgcgtgcatc ctgtgcctga
     1081 atcggacaat catgttcacc aatacgtgcg ctgtaaaaca gcatggtata tctccttatt
     1141 aaagttaaac aaaattattt ctacagggga attgttatcc gctcacaatt cccctatagt
     1201 gagtcgtatt aatttcctaa tgcaggagtc gcataaggga gagcgtcgag atcccggaca
     1261 ccatcgaatg gcgcaaaacc tttcgcggta tggcatgata gcgcccggaa gagagtcaat
     1321 tcagggtggt gaatgtgaaa ccagtaacgt tatacgatgt cgcagagtat gccggtgtct
     1381 cttatcagac cgtttcccgc gtggtgaacc aggccagcca cgtttctgcg aaaacgcggg
     1441 aaaaagtgga agcggcgatg gcggagctga attacattcc caaccgcgtg gcacaacaac
     1501 tggcgggcaa acagtcgttg ctgattggcg ttgccacctc cagtctggcc ctgcacgcgc
     1561 cgtcgcaaat tgtcgcggcg attaaatctc gcgccgatca actgggtgcc agcgtggtgg
     1621 tgtcgatggt agaacgaagc ggcgtcgaag cctgtaaagc ggcggtgcac aatcttctcg
     1681 cgcaacgcgt cagtgggctg atcattaact atccgctgga tgaccaggat gccattgctg
     1741 tggaagctgc ctgcactaat gttccggcgt tatttcttga tgtctctgac cagacaccca
     1801 tcaacagtat tattttctcc catgaagacg gtacgcgact gggcgtggag catctggtcg
     1861 cattgggtca ccagcaaatc gcgctgttag cgggcccatt aagttctgtc tcggcgcgtc
     1921 tgcgtctggc tggctggcat aaatatctca ctcgcaatca aattcagccg atagcggaac
     1981 gggaaggcga ctggagtgcc atgtccggtt ttcaacaaac catgcaaatg ctgaatgagg
     2041 gcatcgttcc cactgcgatg ctggttgcca acgatcagat ggcgctgggc gcaatgcgcg
     2101 ccattaccga gtccgggctg cgcgttggtg cggacatctc ggtagtggga tacgacgata
     2161 ccgaagacag ctcatgttat atcccgccgt taaccaccat caaacaggat tttcgcctgc
     2221 tggggcaaac cagcgtggac cgcttgctgc aactctctca gggccaggcg gtgaagggca
     2281 atcagctgtt gcccgtctca ctggtgaaaa gaaaaaccac cctggcgccc aatacgcaaa
     2341 ccgcctctcc ccgcgcgttg gccgattcat taatgcagct ggcacgacag gtttcccgac
     2401 tggaaagcgg gcagtgagcg caacgcaatt aatgtaagtt agctcactca ttaggcaccg
     2461 ggatctcgac cgatgccctt gagagccttc aacccagtca gctccttccg gtgggcgcgg
     2521 ggcatgacta acatgagaat tacaacttat atcgtatggg gctgacttca ggtgctacat
     2581 ttgaagagat aaattgcact gaaatctaga aatattttat ctgattaata agatgatctt
     2641 cttgagatcg ttttggtctg cgcgtaatct cttgctctga aaacgaaaaa accgccttgc
     2701 agggcggttt ttcgaaggtt ctctgagcta ccaactcttt gaaccgaggt aactggcttg
     2761 gaggagcgca gtcaccaaaa cttgtccttt cagtttagcc ttaaccggcg catgacttca
     2821 agactaactc ctctaaatca attaccagtg gctgctgcca gtggtgcttt tgcatgtctt
     2881 tccgggttgg actcaagacg atagttaccg gataaggcgc agcggtcgga ctgaacgggg
     2941 ggttcgtgca tacagtccag cttggagcga actgcctacc cggaactgag tgtcaggcgt
     3001 ggaatgagac aaacgcggcc ataacagcgg aatgacaccg gtaaaccgaa aggcaggaac
     3061 aggagagcgc acgagggagc cgccaggggg aaacgcctgg tatctttata gtcctgtcgg
     3121 gtttcgccac cactgatttg agcgtcagat ttcgtgatgc ttgtcagggg ggcggagcct
     3181 atggaaaaac ggctttgccg cggccctctc acttccctgt taagtatctt cctggcatct
     3241 tccaggaaat ctccgccccg ttcgtaagcc atttccgctc gccgcagtcg aacgaccgag
     3301 cgtagcgagt cagtgagcga ggaagcggaa tatatcctgt atcacatatt ctgctgacgc
     3361 accggtgcag ccttttttct cctgccacat gaagcacttc actgacaccc tcatcagtgc
     3421 caacatagta agccagtata cactccgcta gcgctgatgt ccggcggtgc ttttgccgtt
     3481 acgcaccacc ccgtcagtag ctgaacagga gggacagctg atagaaacag aagccactgg
     3541 agcacctcaa aaacaccatc atacactaaa tcagtaagtt ggcagcatca cccgacgcac
     3601 tttgcgccga ataaatacct gtgacggaag atcacttcgc agaataaata aatcctggtg
     3661 tccctgttga taccgggaag ccctgggcca acttttggcg aaaatgagac gttgatcggc
     3721 acgtaagagg ttccaacttt caccataatg aaataagatc actaccgggc gtattttttg
     3781 agttatcgag attttcagga gctaaggaag ctaaaatgga gaaaaaaatc actggatata
     3841 ccaccgttga tatatcccaa tggcatcgta aagaacattt tgaggcattt cagtcagttg
     3901 ctcaatgtac ctataaccag accgttcagc tggatattac ggccttttta aagaccgtaa
     3961 agaaaaataa gcacaagttt tatccggcct ttattcacat tcttgcccgc ctgatgaatg
     4021 ctcatccgga gttccgtatg gcaatgaaag acggtgagct ggtgatatgg gatagtgttc
     4081 acccttgtta caccgttttc catgagcaaa ctgaaacgtt ttcatcgctc tggagtgaat
     4141 accacgacga tttccggcag tttctacaca tatattcgca agatgtggcg tgttacggtg
     4201 aaaacctggc ctatttccct aaagggttta ttgagaatat gtttttcgtc tcagccaatc
     4261 cctgggtgag tttcaccagt tttgatttaa acgtggccaa tatggacaac ttcttcgccc
     4321 ccgttttcac tatgggcaaa tattatacgc aaggcgacaa ggtgctgatg ccgctggcga
     4381 ttcaggttca tcatgccgtt tgtgatggct tccatgtcgg cagaatgctt aatgaattac
     4441 aacagtactg cgatgagtgg cagggcgggg cgtaattttt ttaaggcagt tattggtgcc
     4501 cttaaacgcc tggttgctac gcctgaataa gtgataataa gcggatgaat ggcagaaatt
     4561 cgaaagcaaa ttcgacccgg tcgtcggttc agggcagggt cgttaaatag ccgcttatgt
     4621 ctattgctgg tttaccggtt tattgactac cggaagcagt gtgaccgtgt gcttctcaaa
     4681 tgcctgaggt ttcagcaaaa aacccctcaa gacccgttta gaggccccaa ggggttatgc
     4741 tagttattgc tcagcggtgg cagcagccta ggttaattat ttaccgaaaa aggtattggc
     4801 acgaaccggg gtggtcacca gagccggagc ggtaacggcg gccagaccac ccacgccagc
     4861 aaccaggcga ccgctggtgc gtgcggctga cacctggctg gtcacggcgg ccacggcttt
     4921 ttccacggtc tgacgatcca gaaaatcgct cagttcggtg cccattgcat ccaggccttc
     4981 aaattccagc agacgggtaa aatctgccag tgcacgggca tgccatgcat aaaaactctg
     5041 ggcgcgtgcc ggttccagat tccatttttc tgcaaaattt tcaccatcgg tggtttcatt
     5101 catcacaaac caatgctgac gatcctgaat aaccggggca tagatataat gcggcatcag
     5161 gcgaatggta tccagcagca ggccaaaatc atcatcttca tcacgatcct gctgaacgca
     5221 ccattcatag ctacggcttg ccagggtact aataataata ctcagcgggg ccaggctcag
     5281 atcgcggttt ttaaaataaa catcacgatg acgtttcagc agctgaacgg tacggcgcag
     5341 cacaccctta atcgggctgg ttttcggaaa cggcacaatt tcggcgcttg ctgcaacgct
     5401 atctgcttta cgcagacggc taaccggacg cagtgcggca cgacgattaa acagatcacg
     5461 aaaacccagc ggattgctcg gtttccactg actcagattt ttatccggaa ccagttcacc
     5521 gccatttgcg caatccggat tcttaatact cggggtaatg tccagatgaa attcattggc
     5581 ataattaatg cgccaacaac gggccatttc ctgcagttta tcacgataca ggccattgct
     5641 tgcca
//
